# Supplementary material for: PER2 Promotes Odontoblastic/Osteogenic Differentiation of Dental Pulp Stem Cells by Modulating Mitochondrial Metabolism
Source: Int J Mol Sci. 2023 Jun 26;24(13):10661. doi: 10.3390/ijms241310661 (PMC10341716; doi:10.3390/ijms241310661)
Supplement: Supplementary file 1 [file ijms-24-10661-s001.zip]

Archive with 1 entries (1 files):
- ijms-2412264-supplementary.pdf
